# Supplementary material for: Commercially Available Flavonols Are Better SARS-CoV-2 Inhibitors than Isoflavone and Flavones
Source: Viruses. 2022 Jun 30;14(7):1458. doi: 10.3390/v14071458 (PMC9324382; doi:10.3390/v14071458)
Supplement: Supplementary file 1 [file viruses-14-01458-s001.zip]

Archive with 1 entries (1 files):
- viruses-1788261-supplementary.pdf
